# Supplementary material for: Retinoids enhance NK effector function against HIV-infected CD4 T cells
Source: J Virol. 2026 Jan 27;100(2):e01620-25. doi: 10.1128/jvi.01620-25 (PMC12911896; doi:10.1128/jvi.01620-25)
Supplement: Supplemental source data file — Source data for all figures. [file jvi.01620-25-s0002.xlsx]

## Sheet: Figure 1
	C
		DMSO	Alitretinoin	Tazarotene Acid	AM80	DMSO+IL15	Alitretinoin+IL15	Tazarotene Acid+IL15	AM80+IL15
	D364M	18.1265	25.4557	28.8061	29.7427	12.8021	21.6975	25.5147	35.1929
	D368F	6.01504	8.39695	9.01961	11.7871	0.809717	30.4898	23.6162	34.0226
	D372F	24.2647	25.7299	28.0071	32.971	38.5892	46.7407	44.2366	39.9234
	D381M	26.2087	22.8723	24.4949	18.5676	1.3369	14.0984	30.2083	45.8443
	D390M	21.5365	32.3988	29.4721	42.4731	13.7874	31.3531	42.1502	34.5426
	D398F	5.91286	17.5087	16.8081	12.0265	12.7395	31.6574	34.127	39.2922
	D400F	1.4862	2.64901	7.70713	3.23974	6.9697	14.6479	14.8459	17.1271
	D408M	6.5	9.83982	8.17308	5.11628	19.25	27.8027	19.6474	25.9023
	D
		DMSO	Alitretinoin	Tazarotene Acid	AM80	DMSO+IL15	Alitretinoin+IL15	Tazarotene Acid+IL15	AM80+IL15
	505M	10.611	55.3333	20.6186	10.6383	18.0723	67.1141	50.1901	30.6699
	507M	1.38067	19.4946	10.1727	17.8694	29.0681	33.8432	40.354	40.3197
	510F	1.26984	14.8036	7.25552	6.96379	40.6838	55.2023	58.4958	56.8571
	509F	4.60358	8.03651	5.31915	0.524934	18.6286	31.9613	30.0236	32.8492
	511F	7.08661	22.5564	20.6107	19.2308	36.9194	39.1262	38.1818	54.0541
	512M	8.33333	18.0328	2.7027	26.6667	32.8333	39.2453	49.5714	45.5638
	E
		DMSO	Alitretinoin	Tazarotene Acid	AM80	DMSO+IL15	Alitretinoin+IL15	Tazarotene Acid+IL15	AM80+IL15
	505M	25	0.595238	27.6753	28.7293	33.3333	42.9752	47.8814	49.8525
	507M	17.2338	20.2703	19.0635	19.0164	41.7609	55.5302	41.7045	50.2651
	510F	20.1183	15.8385	31.9527	10.1227	60	61.5894	59.2145	58.0645
	509F	1.41509	16.641	14.5897	5.46022	19.8934	29.3594	25.8176	23.4568
	511F	13.4783	25.4098	30.3797	45.6647	36.0759	50.495	44.6541	29.5082
	512M	19.4915	6.85714	14.1026	15.2574	40.5607	54.2908	27.9915	46.1121
	F
		DMSO	Alitretinoin	Tazarotene Acid	AM80	DMSO+IL15	Alitretinoin+IL15	Tazarotene Acid+IL15	AM80+IL15
	505M	25.4937	45.7413	42.3676	49.0446	35.3261	56	41.5233	56.3462
	507M	15.2174	12.0567	14.2857	7.29927	38.6429	43.3103	47.8523	47.0946
	510F	14.9623	19.5297	14.0086	14.1393	59.5565	55.2223	46.8288	53.2508
	509F	13.4286	9.23077	5	18.7273	27.1	19.0385	27.3148	30.6422
	511F	17.1642	28.972	27.7778	10.8696	34.4	14.1892	57.4219	50.9174
	512M	20.6931	14.5473	10.2	19.2308	57.619	41.994	42.0513	40
	G
		Casaspe3 Inhibitor				No Inhibitor
		D511M	D510F	D509F	D512M	D511M	D510F	D509F	D512M
	DMSO	13.4807	-11.1111	8.93434	23	10.6667	22.4615	2.94118	8.33333
	Alitretinoin	16.8317	-17.1786	10.1227	21.703	5.5	29.7345	3.46386	18.0328
	Tazarotene Acid	23.4065	6.14224	0	21.0953	11.7822	37.5238	6.64452	2.7027
	AM80	15.7377	3.13199	8.40164	22.9576	23.6893	28.9815	3.93586	26.6667
	DMSO+IL15	28.976	6.08407	4.54065	9.63139	42.3319	55.9462	19.9128	35.8333
	Alitretinoin+IL15	25.2796	4.53488	11.0651	23.6062	57.1569	66.1191	30.1966	29.2453
	Tazarotene Acid+IL15	20.6009	0.76087	2.74841	30.9698	55.9957	67.1385	29.9187	33.5714
	AM80+IL15	30.3158	0.572082	9.80392	32.8713	55.428	62.3158	30.6709	41.5638

## Sheet: Figure 2
	A
		DMSO	Alitretinoin	Tazarotene Acid	AM80	DMSO+IL15	Alitretinoin+IL15	Tazarotene Acid+IL15	AM80+IL15
	D364M	6.925	13.57	19.75	22	40.25	43.55	44.05	53.1
	D368F	0.094	13.5	36.4	75.7	5.59	50.1	62	53.9
	D372F	9.75	15.5	11.1	12.7	12.27	36.5	47.1	50.3
	D381M	8.09	8.205	5.67	11.19	5.2	44.5	49.4	40.7
	D390M	3.705	6.35	3.795	11.505	32.85	59.55	50.5	52.35
	D398F	5.475	5.985	5.265	5.455	14.65	34.5	29.8	36.1
	D400F	5.29	5.7	3.72	6.74	14.2	29.5	24.8	34.4
	D408M	3.89	3.74	17.5	35.6	2.86	51	54.4	31.4
	B
		DMSO	Alitretinoin	Tazarotene Acid	AM80	DMSO+IL15	Alitretinoin+IL15	Tazarotene Acid+IL15	AM80+IL15
	505M	20.6	99.3	36.4	37.5	59.8	100	83.7	80.9
	507M	20.5	41.5	40.7	37.2	45.1	53.6	57.8	56.6
	510F	5.33	6.31	7.44	7.34	20.3	21.6	21.4	21.3
	509F	5.15	3.56	2.42	4.23	20	33.2	32.7	35.4
	511F	9.26	8.79	9.59	6.88	27.5	35.2	37.1	29
	512M	9.93	7.57	7.63	7.37	17	26.9	41.4	26.9
	C
		DMSO	Alitretinoin	Tazarotene Acid	AM80	DMSO+IL15	Alitretinoin+IL15	Tazarotene Acid+IL15	AM80+IL15
	505M	45.3	39.8	72.4	40.9	55	99.7	69.3	93.1
	507M	44.4	50.9	42.7	42.8	52	66	75.5	70.8
	510F	11	7.97	7.04	5.99	19.3	27	18.7	18.1
	509F	3.7	4.43	4.08	4.06	13.9	19.1	11.3	13.1
	511F	10.1	10.5	9.11	10.1	19.2	21.7	19.7	20.2
	512M	9.72	10.3	10.7	28.2	23.1	29.1	20.3	20.8
	D
		DMSO	Alitretinoin	Tazarotene Acid	AM80	DMSO+IL15	Alitretinoin+IL15	Tazarotene Acid+IL15	AM80+IL15
	505M	48.1	29.4	23.2	40.3	58.1	65.6	76.8	78.1
	507M	50.7	51	47.4	47.1	60.4	62	61.7	63.1
	510F	9.37	8.93	4.23	6.82	17.2	22	21	17.7
	509F	4.56	4.86	4.32	4.97	17.7	15.8	11.7	21.8
	511F	15.6	16.3	13.6	11.9	9.56	26	21.3	23.1
	512M	10.3	11.1	9.33	9.18	21.3	18.8	18.7	18.3

## Sheet: Figure 3
	B
		Uninfected								CD4+,P24-								CD4-,P24+
		DMSO	Alitretinoin	Tazarotene Acid	AM80	DMSO	Alitretinoin	Tazarotene Acid	AM80	DMSO	Alitretinoin	Tazarotene Acid	AM80	DMSO	Alitretinoin	Tazarotene Acid	AM80	DMSO	Alitretinoin	Tazarotene Acid	AM80	DMSO	Alitretinoin	Tazarotene Acid	AM80
	D358F	1	0.878432	0.789395	0.642857	0.705571	0.771322	0.841664	0.903313	0.862731	0.878276	0.852442	0.629064	0.748281	0.756265	0.843948	1.22994	0.210937	0.21331	0.211713	0.151173	0.189693	0.21535	0.229654	0.330465
	D438F	1	0.904377	0.82368	0.765372	0.841015	0.836406	0.89953	0.972794	1.24019	0.783361	0.724964	0.574721	0.767216	0.769713	0.742626	0.860401	0.273103	0.190711	0.1696	0.133444	0.210425	0.216163	0.222645	0.245926
	D443M	1	0.934015	0.76704	0.684086	0.987752	1.01708	0.900598	0.997346	1.01136	0.939879	0.943833	0.771676	0.972972	1.13178	0.980049	1.06425	0.236919	0.176634	0.171674	0.143957	0.216991	0.274622	0.231655	0.254672
	D444F	1	1.01816	0.93479	0.756748	0.989606	1.08242	0.985298	1.05626	0.874165	0.73102	0.711912	0.579002	0.707307	0.778465	0.646722	0.705964	0.294234	0.253764	0.254081	0.20296	0.279354	0.327787	0.262242	0.281785
	D445M	1	0.886621	0.827241	0.705181	0.785076	0.750591	0.750618	0.941541	0.780428	0.635129	0.640284	0.532008	0.648498	0.664565	0.610193	0.66518	0.283066	0.260027	0.236066	0.204039	0.258077	0.25813	0.240233	0.265209
	D
		Uninfected								P24-,CD4+								P24-,CD4+
		DMSO	Alitretinoin	Tazarotene Acid	AM80	DMSO	Alitretinoin	Tazarotene Acid	AM80	DMSO	Alitretinoin	Tazarotene Acid	AM80	DMSO	Alitretinoin	Tazarotene Acid	AM80	DMSO	Alitretinoin	Tazarotene Acid	AM80	DMSO	Alitretinoin	Tazarotene Acid	AM80
	D433M	1	0.856974	0.897163	0.799645	1.03605	1.02128	0.900709	0.816194	1.16608	1.00532	0.932624	0.68617	1.16608	1.15839	0.998818	0.937943	0.768322	0.795508	0.726359	0.517139	1.0396	0.996454	0.895981	0.865839
	D434M	1	0.821905	0.93619	0.805714	1.06238	1.02762	0.971429	0.802381	1.21762	1.05857	1.06619	0.922381	1.21762	1.15667	0.98619	0.870476	0.698571	0.72381	0.754286	0.621429	0.891905	0.867619	0.775714	0.656667
	D435F	1	0.832145	0.861151	0.765097	1.06657	0.94389	0.7903	0.66952	1.20304	1.00713	0.991916	0.921065	1.20304	1.07941	0.947218	0.887779	0.755112	0.733714	0.72991	0.673799	0.941037	0.848312	0.761293	0.741322
	D428F	1	0.932133	0.955679	0.965374	1.30332	1.36427	1.27839	1.23961	1.96676	1.49723	1.4446	1.48476	1.96676	2.19391	1.70499	1.81302	0.439058	1.04017	1.04017	1.01385	1.38504	1.64404	1.18837	0.674515
	D429M	1	0.943508	1.05154	0.994054	1.66501	1.83449	1.74331	1.68087	1.38454	0.888999	0.869177	0.869177	1.38454	1.38256	1.46283	1.42716	0.837463	0.732408	0.712587	0.717542	1.23191	1.26065	1.38751	1.20912
	D436F	1	0.98855	1.12341	1.13104	1.61323	1.61196	1.38931	1.09033	2.22137	1.09542	1.30662	1.31425	2.22137	1.72137	1.43003	1.07634	0.805344	0.842239	0.940204	0.970738	1.88677	1.42621	1.23282	0.949109
	D437M	1	0.953939	1.12242	1.11394	1.09697	1.68848	0.950303	0.895758	1.81697	1.88364	1.98909	1.91758	1.81697	2.32	2.24121	1.23273	1.17212	1.37818	1.33333	1.28727	1.22909	1.72121	1.80848	0.832727
	F
		Uninfected								P24-,CD4+								P24-,CD4+
		DMSO	Alitretinoin	Tazarotene Acid	AM80	DMSO	Alitretinoin	Tazarotene Acid	AM80	DMSO	Alitretinoin	Tazarotene Acid	AM80	DMSO	Alitretinoin	Tazarotene Acid	AM80	DMSO	Alitretinoin	Tazarotene Acid	AM80	DMSO	Alitretinoin	Tazarotene Acid	AM80
	D433M	1	0.908273	0.964029	0.93705	0.82554	0.81295	0.717626	0.629496	0.890288	0.838129	0.906475	0.870504	0.73741	0.732014	0.679856	0.670863	1.03957	0.940647	1.03417	1.01799	0.829137	0.820144	0.764388	0.751799
	D434M	1	1.02876	1.05088	1.10177	1.11062	0.935841	0.940265	0.820796	1.19248	1.40929	1.2146	1.31195	1.31416	0.814159	0.827434	1.00221	1.41814	1.70133	1.42257	1.57522	1.58186	0.909292	0.896018	1.13053
	D435F	1	0.940426	1.00851	0.908511	0.876596	0.851064	0.748936	0.721277	1.00851	1.02553	1.04681	1.09574	1	0.834043	0.810638	0.882979	1.11915	1.14043	1.20638	1.27234	1.16809	0.908511	0.897872	0.989362
	D428F	1	0.882759	0.936782	0.921839	0.966667	1.12184	0.982759	1.22874	1.34253	1.94253	2.18161	1.97126	1.96552	2.2069	2.09655	2.09425	1.9908	2.31034	2.52644	2.31954	2.36552	2.51954	2.5069	2.45862
	D429M	1	0.998843	1.01852	1.15856	0.945602	1.22222	1.28588	1.14352	1.0787	1.07292	1.06481	1.37153	1.35764	1.31481	1.41435	1.68403	1.31829	1.30093	1.29167	1.61227	1.69792	1.62847	1.77894	2.11111
	D436F	1	0.965636	1.04467	1.10653	1.3299	1.24742	1.35052	1.58076	1.11684	1.08247	1.26804	1.37113	1.46048	1.50859	1.72509	1.78007	1.29553	1.24055	1.55326	1.62887	1.86254	1.87973	2.19931	2.29897
	D437M	1	1.18874	1.0894	1.0894	1.25497	1.22517	1.41722	1.38411	1.01656	0.996689	1.18874	1.2649	1.79801	1.33775	1.44371	1.5298	1.1755	1.23869	1.4106	1.45695	2.2947	1.62252	1.71192	1.7947

## Sheet: Figure 4
	A
		Without Blocker						With anti-HLA-F
		D472M	D473F	D477F	D479F	D480M	D481M	D472M	D473F	D477F	D479F	D480M	D481M
	DMSO+IL15	15.748	28.0159	19.7279	55.754	38.0734	41.0968	2.3622	2.38095	11.5646	30.4762	25.6881	29.0968
	Alitretinoin+IL15	25.84	41.6031	26.8966	52.4194	48.2456	46.6452	0	1.52672	11.0345	18.3468	3.50877	13.5484
	Tazarotene Acid+IL15	30.7143	50.3008	26.8456	37.2401	50.8065	50.0581	1.5873	8.27068	12.0805	17.3913	16.129	22.6744
	AM80+IL15	25.3435	36.8908	27.2727	41.3793	48.6792	39.0625	3.05344	4.20168	19.5804	25.0454	16.2264	23.125
	B
		Without Blocker			With anti-HLA-F ker
		D479F	D480M	D481M	D479F	D480M	D481M
	DMSO+IL15	7.44	8.26	7.38	3.8	1.9	3.79
	Alitretinoin+IL15	15.5	20	15	2.96	1.11	7.1
	Tazarotene Acid+IL15	12.2	37.3	12.8	2.76	0.93	7.6
	AM80+IL15	23.3	15.1	14.4	3.49	0.82	1.19
	D
		DMSO	Alitretinoin	Tazarotene Acid	AM80	DMSO+IL15	Alitretinoin+IL15	Tazarotene Acid+IL15	AM80+IL15
	D507M	2.76	8.99	7.28	7.31	7.91	12.4	10.5	11.3
	D509F	5.81	13.9	9.53	6.52	9.68	12	11.7	16.7
	D510F	5.4	11.2	7.48	5.85	9.46	12.5	13.3	17.4
	D517M	0.41	1.42	1.47	2.04	3.61	6.2	4.64	4.18
	D512M	4.79	5.67	5.39	4.51	7.75	8.39	8.81	8.7
	D519F	3.51	6.69	3.73	5.27	6.23	8.1	8.57	8.11
	E
		DMSO	Alitretinoin	Tazarotene Acid	AM80	DMSO+IL15	Alitretinoin+IL15	Tazarotene Acid+IL15	AM80+IL15
	D507M	16.1	18.5	22	20.9	21.8	24	22.5	17.5
	D509F	8.9	10.6	14.2	9.91	16.6	14.3	16.7	16
	D510F	5.84	5.23	5.13	4.88	7.92	9.93	8.77	6.74
	D517M	4.68	4.79	5.16	5.5	5.02	4.87	4.1	3.68
	D512M	13.4	13.2	13.3	13.7	9.7	11.9	11.1	11.7
	D519F	3.51	3.02	3.37	3.54	9.38	4.82	4.25	7.87
	F					G
		% Specific Killing	% KIR3DS1				% Specific Killing	%KIR3DL1
	DMSO	15.9533	7.91			DMSO	15.9533	21.8
	Alitretinoin	20.9016	12.4			Alitretinoin	20.9016	24
	Tazarotene Acid	22.5296	10.5			Tazarotene Acid	22.5296	22.5
	AM80	26.0073	11.3			AM80	26.0073	17.5
	DMSO	19.898	9.68			DMSO	19.898	16.6
	Alitretinoin	30.2564	12			Alitretinoin	30.2564	14.3
	Tazarotene Acid	29.7436	11.7			Tazarotene Acid	29.7436	16.7
	AM80	30.2198	16.7			AM80	30.2198	16
	DMSO	45.9462	9.46			DMSO	45.9462	7.92
	Alitretinoin	66.1191	12.5			Alitretinoin	66.1191	9.93
	Tazarotene Acid	67.1385	13.3			Tazarotene Acid	67.1385	8.77
	AM80	62.3158	17.4			AM80	62.3158	6.74
	DMSO	21.1073	3.61			DMSO	21.1073	5.02
	Alitretinoin	28.125	6.2			Alitretinoin	28.125	4.87
	Tazarotene Acid	29.6552	4.64			Tazarotene Acid	29.6552	4.1
	AM80	30.2326	4.18			AM80	30.2326	3.68
	DMSO	46.3878	7.75			DMSO	46.3878	9.7
	Alitretinoin	52.2807	8.39			Alitretinoin	52.2807	11.9
	Tazarotene Acid	54.7703	8.81			Tazarotene Acid	54.7703	11.1
	AM80	47.5352	8.7			AM80	47.5352	11.7
	DMSO	24.4118	6.23			DMSO	24.4118	9.38
	Alitretinoin	40.458	8.1			Alitretinoin	40.458	4.82
	Tazarotene Acid	41.6667	8.57			Tazarotene Acid	41.6667	4.25
	AM80	39.0152	8.11			AM80	39.0152	7.87
	H
	Infected Cells	+	+	-	-	+	+	-	-
		KIR3DS1+		KIR3DS1+		KIR3DL1+		KIR3DL1+
		DMSO	IL15	DMSO	IL15	DMSO	IL15	DMSO	IL15
	D517M	55.9	73.9	8.57	10.9	36.1	42.6	6.27	4.48
	D519F	60.2	71.4	16.8	15.1	25.2	31.2	9.22	7.99
	D521F	58.2	64.9	14.1	18.6	25	21.4	7.57	16.1
	D529F	53.7	67.1	15.7	29.8	34.8	25.9	6.15	12.4

## Sheet: Figure 5
	B
		Without N6				With N6
		DMSO	Alitretinoin	Tazarotene Acid	AM80	DMSO	Alitretinoin	Tazarotene Acid	AM80
	D378F	25.3071	16.358	48.1931	42.5837	42.5121	55.3986	58.3333	71.5455
	D379M	24.3952	27.4621	37.7926	16.4151	36.7041	63.5185	67.8014	61.7264
	D381M	1.12994	9.25926	4.04624	21.4286	14.9425	21.4286	18.1818	17.2414
	D390M	35.0063	14.9206	43.9394	37.3065	43.9189	51.2255	62.069	72.5067
	D398F	6.39269	13.3403	10.3383	10.5916	37.8194	44.1426	32.9945	35.9319
	D400F	1.04822	8.28402	8.87949	4.53668	13.2653	31.7822	18.1081	25.2907
	D407M	3.52941	8.23529	10.0562	9.45274	11.9355	35	44.8677	38.9055
	D406F	7.35294	8.82353	8.14607	9.95025	10.3226	22.2603	35.4497	39.3035
	C
		Without N6				With N6
		DMSO	Alitretinoin	Tazarotene Acid	AM80	DMSO	Alitretinoin	Tazarotene Acid	AM80
	D378F	51.3648	57.7174	63.9733	69.7389	53.217	74.8438	74.7397	72.6357
	D379M	42.2794	54.1667	40.1099	48.3636	50.9191	59.3841	58.6081	48.9091
	D381M	18.0723	24.0506	38.626	19.8276	25.3086	20.1389	31.0294	25.7463
	D390M	46.2575	53.8028	63.6132	65.1163	49.0148	68.128	70.5811	73.9018
	D398F	15.3543	28.9077	32.3699	37.9079	25.165	37.344	35.5593	47.0489
	D400F	6.28655	18.2278	17.8984	18.0157	13.1854	20.936	21.243	28.836
	D407M	8.33333	26.0355	20.9945	27.1795	17.2436	44.1212	30.0513	46.5761
	D406F	8.88889	28.6982	22.3757	23.0769	9.61538	33.6364	28.4615	29.6196
	D
		No IL15			With IL15
		Alitretinoin	Tazarotene Acid	AM80	DMSO	Alitretinoin	Tazarotene Acid	AM80
	D411F	1.07337	1.11382	1.13556	1.12148	1.11074	1.20765	1.2628
	D262M	1.21554	1.17815	1.49409	1.40561	1.53032	1.63562	1.42142
	D263F	1.105	1.19551	1.27958	1.29005	1.47849	1.45281	1.50273
	D339M	1.03419	1.38931	1.19632	1.16102	1.28532	1.35825	1.35593
	D426F	1.20541	1.25747	1.23556	1.1834	1.31285	1.43632	1.44078
	D427M	1.30408	1.24221	1.19458	1.11226	1.21392	1.14165	1.16945
	D443M	1.10635	1.15365	1.09894	1.36028	1.27404	1.23352	1.31251
	D444F	1.11757	1.20898	1.16421	1.34645	1.33438	1.41178	1.42707
	E
		No Inhibitor				Cycloheximide				Actinomycin D
		D443M	D444F	D472M	D473F	D443M	D444F	D472M	D473F	D443M	D444F	D472M	D473F
	Alitretinoin	2128	2573	63	158	1361	-884	-14	711	-1241	89	-19	-464
	Tazarotene Acid	1909	885	89	437	1591	-195	3	197	-498	393	-29	-617
	AM80	1673	2639	75	2183	1520	1139	8	106	193	-5	-31	-433
	DMSO	2144	3972	153	2168	1828	41	18	502	1072	-1494	-32	-411
	Alitretinoin	3526	4730	121	1689	-465	-1648	-26	429	-465	-2141	-11	-944
	Tazarotene Acid	3512	5835	271	1230	2898	2607	-7	303	538	-632	-40	-764
	AM80	4180	8689	336	1761	-807	-153	19	600	-48	596	-56	-655

## Sheet: Supp. Fig. 2
	A
		Without IL15
		DMSO	Vitamin A	Tretinoin	Isotretinoin	Alitretinoin	Acitretin	Adapalene	Bexarotene	Tazarotene	Tazarotene Acid	AM80	Neoruscogenin	Palovarotene	SR0987
	D364M	18.1265	21.9388	22.7986	26.3319	25.4557	38.7244	24.8759	25.7249	28.5221	28.8061	29.7427	28.8737	23.7674	22.3522
	D368F	6.01504	2.86885	10.8527	6.20155	8.39695	0.813008	7.00389	1.21951	0.790514	9.01961	11.7871	6.34921	0.408163	5.57769
	D372F	24.2647	29.8868	20.3101	22.5468	25.7299	33.5816	32.7437	30.5474	31.2367	28.0071	32.971	34.9462	34.6324	26.0526
	D381M	26.2087	23.0024	20.6186	15.8031	22.8723	5.24781	13.5359	7.58427	4.35835	24.4949	18.5676	30.137	15.8163	8.98551
	D390M	21.5365	31.2249	24.5066	17.4274	32.3988	35.7527	37.4468	25.2187	28.7425	29.4721	42.4731	35.9467	26.1146	22.6586
	D398F	5.91286	15.7221	19.2761	16.7904	17.5087	21.0963	17.1164	13.7546	13.6207	16.8081	12.0265	12.3016	12.963	18.6067
	D400F	1.4862	5.38302	3.61174	1.68067	2.64901	11.7155	4.87805	10.2296	7.51566	7.70713	3.23974	10.4508	3.83838	6.97674
	D408M	6.5	1.0582	21.1679	26.2605	9.83982	12.2449	7.96253	6.85279	8.48329	8.17308	5.11628	15.4034	13.8756	25.2723
	B
		With IL15
		DMSO	Vitamin A	Tretinoin	Isotretinoin	Alitretinoin	Acitretin	Adapalene	Bexarotene	Tazarotene	Tazarotene Acid	AM80	Palovarotene	Neoruscogenin	SR0987
	D364M	12.8021	21.278	25.9235	18.3444	21.6975	29.2543	22.194	21.178	25.5147	35.1929	17.4	26.0066	15.5903	33.3953
	D368F	0.809717	22.5984	22.5532	6.27451	30.4898	29.3985	36.314	16.8067	23.6162	34.0226	23.6614	42.0249	26.0223	28.4397
	D372F	38.5892	38.3271	33.2258	41.8254	46.7407	43.9922	42.1691	35.3992	44.2366	39.9234	47.8136	39.697	37.9245	34.7015
	D381M	1.3369	30.0562	32.8691	16.7866	14.0984	23.1429	28.3237	8.24742	30.2083	45.8443	31.9277	16.7082	3.80916	13.6842
	D390M	13.7874	38.8013	34.3849	39.5833	31.3531	46.7192	32.1799	40.6667	42.1502	34.5426	37.4088	32.5175	34.6863	20.7237
	D398F	12.7395	28.1124	22.7926	38.7477	31.6574	33.3333	33.9695	30.8108	34.127	39.2922	30.9478	37.3299	19.6653	25.5208
	D400F	6.9697	12.8205	20.944	21.9839	14.6479	8.11594	14.6814	10.2236	14.8459	17.1271	22.9851	25.5618	16.9355	16.4306
	D408M	19.25	17.9551	22.7571	19.8582	27.8027	17.5853	3.50404	16.9192	19.6474	25.9023	28.8344	19.2982	16.8937	13.5776
	C
		Vitamin A	Tretinoin	Isotretinoin	Alitretinoin	Acitretin	Adapalene	Bexarotene	Tazarotene	Tazarotene Acid	AM80	Palovarotene	Neoruscogenin	SR0987
	D364M	0.0446067	0.0820064	-0.0309999	0.0117601	-0.0524236	0.0228317	0.00373029	0.0176344	-0.0185739	-0.0763673	0.0188513	-0.0315295	0.161425
	D368F	0.250987	0.16654	0.0526857	0.271742	0.340616	0.344639	0.210422	0.28303	0.250519	0.167792	0.408636	0.311113	0.280901
	D372F	-0.0507882	-0.0197526	0.04708	0.0689619	-0.0257922	-0.036845	-0.0857274	-0.003259	-0.0187217	0.0176524	-0.080437	-0.0954722	-0.0541953
	D381M	0.157593	0.211703	0.103359	-0.0005675	0.281959	0.243439	0.107541	0.362307	0.419208	0.224641	-0.0536427	-0.0265594	0.146637
	D390M	0.145747	0.173973	0.302235	0.058618	0.17614	0.0124936	0.229118	0.205984	0.122047	0.0106238	0.0320322	0.159661	0.0572727
	D398F	0.0623337	-0.0239783	0.158733	0.0811365	0.064469	0.107913	0.107649	0.142059	0.164012	0.12512	0.186379	0.00356991	0.00954089
	D400F	0.0216768	0.119653	0.148304	0.0657915	-0.0852211	0.0450589	-0.0501005	0.0217741	0.0427757	0.14358	0.101191	0.0774259	0.0427143
	D408M	0.0345308	-0.0929062	-0.166329	0.056387	-0.0667712	-0.17022	-0.0263862	-0.0133307	0.0519258	0.107917	-0.0771999	-0.0879148	-0.220513
	D
		Without IL15
		DMSO	Vitamin A	Tretinoin	Isotretinoin	Alitretinoin	Acitretin	Adapalene	Bexarotene	Tazarotene	Tazarotene Acid	AM80	Palovarotene	Neoruscogenin	SR0987
	D374M	89.3384	90.4822	90.166	90.6863	90.5948	90.6364	88.3782	90.9847	90.0197	91.3371	90.0475	90.5493	90.7314	90.582
	D372F	84.1914	93.3472	93.7014	93.7891	93.4605	94.0371	91.5538	93.1081	92.2352	92.8152	92.2819	93.2263	93.4111	93.6941
	D368F	87.6188	89.3088	80.107	89.9612	87.7865	86.4401	86.8686	87.6757	86.4314	87.0793	86.6436	86.9679	88.4929	88.3812
	D381M	89	93.3987	95.4	93.67	93.45	92.236	87.487	93.569	90.452	88.421	91.655	88.76	92.547	94.456
	D390M	87.5432	87.0638	84.9807	87.8232	86.768	89.1176	87.5554	89.4784	89.1261	85.956	87.1521	88.803	87.7344	89.2078
	D398F	89.1318	90.5276	88.9218	89.8297	88.5226	88.2345	88.6333	94.9144	88.9324	88.6333	84.8447	86.652	88.2345	88.3342
	D400F	92.734	92.1239	93.74	94.2357	94.0539	94.4384	94.6368	94.6368	94.6329	91.854	90.5262	94.5414	94.4343	94.5156
	D408M	93.1	93.1	91	93	91.5	92.6	91.5	91.5	92.1	92.3	91.4	91.5	91.4	92.8
	E
		With IL15
		DMSO	Vitamin A	Tretinoin	Isotretinoin	Alitretinoin	Acitretin	Adapalene	Bexarotene	Tazarotene	Tazarotene Acid	AM80	Palovarotene	Neoruscogenin	SR0987
	D374M	90.7313	89.6298	88.7184	90.6405	88.0433	90.7897	88.1953	87.7711	88.8237	88.0601	86.7974	89.4155	89.8092	89.7278
	D372F	94.3824	93.8432	92.3984	92.5627	93.1705	92.4994	90.9662	91.9762	92.1884	92.8363	91.0738	91.9012	92.7066	94.0348
	D368F	88.726	85.4067	87.8282	89.8317	82.494	87.3264	86.823	88.6633	84.9824	83.2793	89.4262	88.4518	87.5399	87.347
	D381M	92.346	88.964	88.765	92.093	92.4109	91.659	91.112	93.0012	86.653	87.6093	88.6831	90.3971	89.7292	88.7458
	D390M	87.261	88.2188	88.9918	89.6768	87.4482	90.2044	85.498	88.6144	94.446	92.5476	92.2504	89.1	92.2548	94.0324
	D398F	89.3312	90.2285	84.8735	86.1408	86.2405	84.6453	89.6303	85.57	86.2536	84.5456	81.754	86.4399	84.0471	83.748
	D400F	94.6329	91.8216	92.61	92.5986	92.0134	92.6026	91.512	92.218	92.7008	92.9918	92.2288	92.708	92.6224	93.955
	D408M	95.8	92.8	92.8	93	93.6	94.5	82.2	93.2	94.1	92.1	94.5	93.2	93.6	92.4

## Sheet: Supp. Fig. 3
	B
		No IL15			With IL15
		Alitretinoin	Tazarotene Acid	AM80	DMSO	Alitretinoin	Tazarotene Acid	AM80
	D262M	0.959845	1.01813	1.09197	0.944301	1.05181	0.932642	1.07902
	D263F	0.930836	0.929395	1.0072	1.05331	1.03458	1.02594	1.22911
	D339M	0.984397	1.04113	1.05957	1.06525	1.01702	1.1617	1.14468
	D411F	1.00817	1.00954	0.995913	1.13488	1.1485	1.1594	1.12807
	D426F	1.04072	1.09701	1.16527	1.03593	1.00599	1.11497	1.07066
	D427M	1.00339	1.00791	1.04972	1.10734	1.06102	1.08814	1.06328
	D428F	0.99742	1.01462	1.07567	1.06965	1.06449	1.05847	1.09458
	C
		No IL15			With IL15
		Alitretinoin	Tazarotene Acid	AM80	DMSO	Alitretinoin	Tazarotene Acid	AM80
	D262M	1.12251	1.20057	1.16809	1.26211	1.38689	1.45527	1.69858
	D263F	0.917991	0.970121	1.10235	1.51558	1.5232	1.59949	1.61411
	D339M	0.943231	0.954876	1.06186	1.67904	1.81004	2.01674	2.06405
	D411F	0.981169	0.974675	0.946104	1.53312	1.40519	1.36818	1.70195
	D426F	0.862698	0.87338	0.9982	1.35826	1.14906	1.36894	1.22444
	D427M	0.85404	0.852097	0.906046	1.32827	1.3429	1.38633	1.54681
	D428F	1.09889	1.18244	1.26172	1.57118	1.2191	1.63427	1.60614
	D
		No IL15			With IL15
		Alitretinoin	Tazarotene Acid	AM80	DMSO	Alitretinoin	Tazarotene Acid	AM80
	D262M	1.09418	1.59628	2.44241	1.08848	1.60708	1.05429	2.10228
	D263F	0.570988	0.688272	0.847884	1.06702	0.911817	1.18607	1.52954
	D339M	0.901062	1.01594	1.18293	1.66799	1.40007	2.01262	2.13446
	D411F	1.21335	0.946444	1.44908	1.24144	0.886743	1.31431	1.63301
	D426F	1.15827	1.02705	1.27037	1.63774	1.32783	1.48631	1.31414
	D427M	0.882562	0.763881	0.787233	1.2433	1.15555	1.21045	1.47003
	D428F	1.22692	1.38019	1.34401	1.76719	1.26791	1.81244	1.61681

## Sheet: Supp. Fig. 4
	B
		Without IL15
		DMSO	Vitamin A	Tretinoin	Isotretinoin	Alitretinoin	Acitretin	Adapalene	Bexarotene	Tazarotene	Tazarotene Acid	AM80	Palovarotene	Neoruscogenin	SR0987
	D364M	6.925	3.44	9.99	7.59	13.57	10.58	13.7	12.5	12.25	19.75	22	12.8	14.6	17.65
	D368F	0.094	6.22	5.64	5.29	13.5	14.2	20.3	16.6	21.7	36.4	75.7	90.9	12.9	15.6
	D372F	9.75	4.355	1.225	4.245	15.5	2.065	6.705	4.01	11.15	11.1	12.7	6.995	4.44	9.295
	D381M	8.09	6.35	4.785	7.51	8.205	4.565	4.64	5.645	10.87	5.67	11.19	5.425	8.455	7.15
	D390M	3.705	6.705	6.21	7.155	6.35	3.67	10.29	9.31	5.265	3.795	11.505	7.86	10.25	4.73
	D398F	5.475	3.865	7.33	4.495	5.985	6.685	7.945	5.525	6.695	5.265	5.455	4.8	5.07	6.25
	D400F	5.29	4.41	4.79	4.52	5.7	4.19	3.41	3.73	4.71	3.72	6.74	16.1	4.8	18.2
	D408M	3.89	3.6	3.4	2.7	3.74	3.75	10.8	6.27	30	17.5	35.6	5.33	19.9	31.1
	C
		With IL15
		DMSO	Vitamin A	Tretinoin	Isotretinoin	Alitretinoin	Acitretin	Adapalene	Bexarotene	Tazarotene	Tazarotene Acid	AM80	Palovarotene	Neoruscogenin	SR0987
	D364M	40.25	42.05	48.05	38.5	43.55	36.85	43.95	45.7	48.8	44.05	53.1	50.9	52.85	38.7
	D368F	5.59	15	44	30.3	50.1	62.7	18.45	50.1	61	62	53.9	29.1	26.5	44.6
	D372F	12.27	12.5	21.65	7.32	36.5	17.9	13	13.4	21.4	47.1	50.3	21.8	31.9	42.4
	D381M	5.2	35.35	45.4	38.95	44.5	43.4	44.4	42.5	47.75	49.4	40.7	40.85	50.35	56.75
	D390M	32.85	46.35	56.5	47	59.55	56.95	41.1	48.8	53.8	50.5	52.35	63.15	56.2	62.05
	D398F	14.65	29.25	28.25	21.35	34.5	26.85	28.4	24.25	31.05	29.8	36.1	28.75	35.25	30
	D400F	14.2	14.9	17.4	16.2	29.5	17.2	19.8	16.6	19	24.8	34.4	30.3	17.2	19.2
	D408M	2.86	20.9	27.4	13.2	51	43.8	46.3	36.8	22.7	54.4	31.4	49.3	41.8	58.4
	D
		Vitamin A	Tretinoin	Isotretinoin	Alitretinoin	Acitretin	Adapalene	Bexarotene	Tazarotene	Tazarotene Acid	AM80	Palovarotene	Neoruscogenin	SR0987
	D364M	-0.0251721	0.0575641	-0.0219339	-0.0113055	-0.0583697	-0.0081723	0.0173287	0.0499956	-0.0475107	0.0279874	0.0673284	0.0748269	-0.0870089
	D368F	-0.113793	0.331688	-0.105004	0.318408	0.437793	-0.246855	0.289112	0.349915	0.220994	-0.420415	-0.623053	0.0880782	-0.202438
	D372F	0.0105466	0.129506	-0.0402884	0.093011	0.0846368	-0.0050699	0.0225733	0.0847202	0.193855	0.12749	0.0803859	0.203801	0.266208
	D381M	0.319403	0.436005	0.343468	0.391817	0.418269	0.427497	0.398157	0.396897	0.466899	0.323104	0.38392	0.447745	0.525172
	D390M	0.113743	0.218751	0.117055	0.248259	0.241248	0.035842	0.119786	0.191361	0.175862	0.139733	0.27356	0.187125	0.284737
	D398F	0.160623	0.119152	0.0759009	0.193868	0.11101	0.115066	0.0955459	0.152919	0.153407	0.205599	0.147131	0.209678	0.146461
	D400F	0.0150159	0.0365545	0.0270139	0.149265	0.0400199	0.0731249	0.03821	0.0532832	0.120301	0.216119	-0.0824683	0.0344634	-0.0675972
	D408M	0.18333	0.25035	0.115423	0.482915	0.410814	0.364588	0.315355	-0.317964	0.377898	-0.0349661	0.449852	0.227651	0.280497
	E
		Uninfected				Infected				Alone
		D458	D465	D466	D467	D458	D465	D466	D467	D458	D465	D466	D467
	DMSO	1.67	2.16	1.28	3.95	3.1	9.94	4.77	4.4	1.32
	Alitretinoin	1.5	2.46	2.04	4.21	4.14	10.9	1.42	8.62	6.25
	Tazarotene Acid	0	1.2	1.08	4.1	1.5	8.75	1.41	10.5	3.95
	AM80	1.61	2.8	1.65	6.6	6.21	11.4	2.27	21.6	3.07
	DMSO	7.88	14.6	4.6	4.92	7.13	12	4.29	5.99	3.41
	Alitretinoin	7.68	6.73	3.39	4.88	28.8	18.1	23.2	23.9	10
	Tazarotene Acid	7.21	7.08	2.89	5.47	63.7	22.8	22	33.5	5.04
	AM80	16.4	6.65	5.24	10.2	37.3	24.5	21.9	48.1	6.78
	F
		6 hour				24 hour
		D505M	D507F	D509F	D511M	D505M	D507F	D509F	D511M
	DMSO	56	65	43.4	29.3	14.3	15.2	13.5	10.56
	Alitretinoin	78.2	83.5	55.4	38.8	17.2	16.8	13.3	8.57
	Tazarotene Acid	76	73.8	42.8	39.6	18.4	21.5	12.5	8.87
	AM80	80.9	80.9	54.8	36.9	10.2	26.6	13.5	8.65
	DMSO	70.6	87.3	54.1	37.5	33.4	40.3	20.6	18.6
	Alitretinoin	87.6	92.5	73.9	45.2	73.1	71.5	41	25.8
	Tazarotene Acid	86.3	96.1	82.1	47.1	86.9	72.8	41.5	29.9
	AM80	85.7	97.3	84.3	49	89.8	73.9	42.2	31.4

## Sheet: Supp. Fig. 5
	A					B					C
			Degranulation	Specific Killing				Degranulation	Specific Killing				Degranulation	Specific Killing
	D364M	DMSO+IL15	40.25	12.8021		D364M	DMSO+IL15	40.25	12.8021		D368F	DMSO+IL15	5.59	0.809717
	D368F	DMSO+IL15	5.59	0.809717		D381M	DMSO+IL15	5.2	1.3369		D372F	DMSO+IL15	12.27	38.5892
	D372F	DMSO+IL15	12.27	38.5892		D390M	DMSO+IL15	32.85	13.7874		D398F	DMSO+IL15	14.65	12.7395
	D381M	DMSO+IL15	5.2	1.3369		D408M	DMSO+IL15	2.86	19.25		D400F	DMSO+IL15	14.2	6.9697
	D390M	DMSO+IL15	32.85	13.7874		D364M	Alitretinoin	43.55	21.6975		D368F	Alitretinoin	50.1	30.4898
	D398F	DMSO+IL15	14.65	12.7395		D381M	Alitretinoin	44.5	14.0984		D372F	Alitretinoin	36.5	46.7407
	D400F	DMSO+IL15	14.2	6.9697		D390M	Alitretinoin	59.55	31.3531		D398F	Alitretinoin	34.5	31.6574
	D408M	DMSO+IL15	2.86	19.25		D408M	Alitretinoin	51	27.8027		D400F	Alitretinoin	29.5	14.6479
	D364M	Alitretinoin	43.55	21.6975		D364M	Tazarotene Acid	44.05	35.1929		D368F	Tazarotene Acid	62	34.0226
	D368F	Alitretinoin	50.1	30.4898		D381M	Tazarotene Acid	49.4	45.8443		D372F	Tazarotene Acid	47.1	39.9234
	D372F	Alitretinoin	36.5	46.7407		D390M	Tazarotene Acid	50.5	34.5426		D398F	Tazarotene Acid	29.8	39.2922
	D381M	Alitretinoin	44.5	14.0984		D408M	Tazarotene Acid	54.4	25.9023		D400F	Tazarotene Acid	24.8	17.1271
	D390M	Alitretinoin	59.55	31.3531		D364M	AM80	53.1	17.4		D368F	AM80	53.9	23.6614
	D398F	Alitretinoin	34.5	31.6574		D381M	AM80	40.7	31.9277		D372F	AM80	50.3	47.8136
	D400F	Alitretinoin	29.5	14.6479		D390M	AM80	52.35	37.4088		D398F	AM80	36.1	30.9478
	D408M	Alitretinoin	51	27.8027		D408M	AM80	31.4	28.8344		D400F	AM80	34.4	22.9851
	D364M	Tazarotene Acid	44.05	35.1929
	D368F	Tazarotene Acid	62	34.0226
	D372F	Tazarotene Acid	47.1	39.9234
	D381M	Tazarotene Acid	49.4	45.8443
	D390M	Tazarotene Acid	50.5	34.5426
	D398F	Tazarotene Acid	29.8	39.2922
	D400F	Tazarotene Acid	24.8	17.1271
	D408M	Tazarotene Acid	54.4	25.9023
	D364M	AM80	53.1	17.4
	D368F	AM80	53.9	23.6614
	D372F	AM80	50.3	47.8136
	D381M	AM80	40.7	31.9277
	D390M	AM80	52.35	37.4088
	D398F	AM80	36.1	30.9478
	D400F	AM80	34.4	22.9851
	D408M	AM80	31.4	28.8344

## Sheet: Supp. Fig. 7
	A								B								C
		Uninfected		Uninfected, Exposed		Productively Infected				Uninfected		Uninfected, Exposed		Productively Infected				Uninfected		Uninfected, Exposed		Productively Infected
		-IL15	+IL15	-IL15	+IL15	-IL15	+IL15			-IL15	+IL15	-IL15	+IL15	-IL15	+IL15			-IL15	+IL15	-IL15	+IL15	-IL15	+IL15
	D526F	1	0.937459	0.832119	1.07524	0.381258	0.482684		D526F	1	0.937459	0.54987	0.738036	0.253179	0.331079		D526F	1	0.937459	0.833037	1.00017	0.253573	0.271442
	D528M	1	1.05214	0.908377	1.13732	0.275278	0.418481		D528M	1	1.05214	1.03033	1.29363	0.42544	0.560418		D528M	1	1.05214	1.02691	1.21927	0.191433	0.226303
	D529F	1	0.988606	0.83653	1.1192	0.246986	0.385802		D529F	1	0.988606	0.895833	1.14304	0.387815	0.446161		D529F	1	0.988606	1.12111	1.15873	0.174226	0.173244
	D517M	1	1.17062	0.957794	1.14765	0.317186	0.44432		D517M	1	1.17062	0.937244	1.03206	0.439942	0.501459		D517M	1	1.17062	0.899593	1.00926	0.218799	0.252528
	D519F	1	1.18371	0.966265	1.18028	0.339194	0.449233		D519F	1	1.18371	0.81992	1.18507	0.450508	0.588436		D519F	1	1.18371	0.936508	1.2848	0.278713	0.355721
	D521F	1	1.09961	0.978912	1.33115	0.366606	0.531418		D521F	1	1.09961	1.07793	1.26294	0.413203	0.523207		D521F	1	1.09961	1.06341	1.32502	0.212245	0.249144
	D								E								F
		Uninfected		Uninfected, Exposed		Productively Infected				Uninfected		Uninfected, Exposed		Productively Infected				Uninfected		Uninfected, Exposed		Productively Infected
		-IL15	+IL15	-IL15	+IL15	-IL15	+IL15			-IL15	+IL15	-IL15	+IL15	-IL15	+IL15			-IL15	+IL15	-IL15	+IL15	-IL15	+IL15
	D526F	1	0.987006	0.754442	0.975073	0.64227	1.17025		D526F	1	0.987006	0.511535	0.764784	0.421639	0.6786		D526F	1	0.987006	0.879342	0.964996	0.517369	0.523734
	D528M	1	1.04752	0.864123	0.975904	0.773762	0.997992		D528M	1	1.04752	0.944444	1.0589	0.882865	1.16399		D528M	1	1.04752	0.885542	1.07162	0.508701	0.600402
	D529F	1	1.08103	0.660465	0.835496	0.479804	0.622521		D529F	1	1.08103	0.699388	0.828152	0.486169	0.658996		D529F	1	1.08103	0.847246	0.95104	0.365973	0.427662
	D517M	1	1.32409	0.986289	1.32596	0.666251	1.00125		D517M	1	1.32409	1.06014	1.39639	0.794328	1.18697		D517M	1	1.32409	1.04332	1.39109	0.507012	0.636024
	D519F	1	1.42271	1.17009	1.5855	0.80985	1.11446		D519F	1	1.42271	0.988144	1.41222	0.75285	1.21569		D519F	1	1.42271	1.03511	1.64569	0.569539	0.833561
	D521F	1	1.02968	0.84196	1.13112	0.659075	0.957902		D521F	1	1.02968	0.883023	1.29779	0.720152	1.03727		D521F	1	1.02968	0.924776	1.26605	0.501035	0.60283
	G								H								I
		Uninfected		Uninfected, Exposed		Productively Infected				Uninfected		Uninfected, Exposed		Productively Infected				Uninfected		Uninfected, Exposed		Productively Infected
		-IL15	+IL15	-IL15	+IL15	-IL15	+IL15			-IL15	+IL15	-IL15	+IL15	-IL15	+IL15			-IL15	+IL15	-IL15	+IL15	-IL15	+IL15
	D526F	1	1.06462	1.02423	1.08239	1.02908	1.19386		D526F	1	1.06462	0.859451	0.880452	0.983845	1.05008		D526F	1	1.06462	1.01777	1.08401	1.06785	1.09532
	D528M	1	1.17673	1.10751	1.10309	1.2268	1.34021		D528M	1	1.17673	1.06186	1.08247	1.36524	1.50221		D528M	1	1.17673	1.06627	1.19588	1.10309	1.2268
	D529F	1	0.968421	0.921637	0.983626	1.01053	1.0538		D529F	1	0.968421	0.873684	1.00234	0.954386	1.22573		D529F	1	0.968421	0.851462	1.05965	0.872515	1.07719
	D517M	1	1.17188	1.13477	1.1875	1.28711	1.30957		D517M	1	1.17188	1.07129	1.22656	1.15039	1.36914		D517M	1	1.17188	1.125	1.06641	1.14551	1.07812
	D519F	1	1.04138	0.997044	1.06207	1.04138	1.1468		D519F	1	1.04138	0.928079	1.03153	1.0266	1.12611		D519F	1	1.04138	1.04335	1.06207	1.05517	1.1468
	D521F	1	1.13729	0.961017	1.18559	1.12288	1.36864		D521F	1	1.13729	0.916949	1.1178	1.13305	1.25508		D521F	1	1.13729	0.932203	1.17034	0.941525	1.22203

[truncated: 3 more sheets: Supp. Fig. 9, Supp. Fig 10, Supp. Fig 11]
